# Supplementary material for: Is the Spatial Distribution of Mankind's Most Basic Economic Traits Determined by Climate and Soil Alone?
Source: PLoS One. 2010 May 5;5(5):e10416. doi: 10.1371/journal.pone.0010416 (PMC2864741; doi:10.1371/journal.pone.0010416)
Supplement: Data Set S1 — Maxent model output: agriculture (ASCII grid). (21.38 MB ZIP) [file pone.0010416.s004.zip › metadata.txt]

These files are output from Maxent models of "suitability" (i.e., probability of occurence) for agriculture (agr_suit),
sedentary animal husbandry (anim_suit), nomadic pastoralism (past_suit) and hunting and gathering (HG_suit).

For details ee Beck & Sieber 2010, Is the Spatial Distribution of Mankind�s Most Basic Economic Traits Determined by Climate and Soil Alone? PLoS One.

Geographic projection, GCS_WGS_1984
Angular unit: Degree (0.017453292519943299)
Size: 4920 x 3600 pixel
Cell Size: 0.041666667 x 0.041666667 degree (ca. 5 x 5 km at the equator)
No data value: -9999
Extent: North-South: 90 - -25
		West-East: -60.00000012 - 180.000000164
Cell Values can range between 0 and 1

Files are in ASCII-format, which is compatibale with most GIS softwares and many other programs (incl. "R"). 
However, the format does not save projection and position information, which has to be added according to information given above for full functionality in GIS.
For best viewing e.g. in ArcGIS, export ASCII files to a ArcGIS format (e.g. ".img"). 
