# Supplementary material for: Is the Spatial Distribution of Mankind's Most Basic Economic Traits Determined by Climate and Soil Alone?
Source: PLoS One. 2010 May 5;5(5):e10416. doi: 10.1371/journal.pone.0010416 (PMC2864741; doi:10.1371/journal.pone.0010416)
Supplement: Data Set S2 — Maxent model output: sedentary animal husbandry (ASCII grid). (22.30 MB ZIP) [file pone.0010416.s005.zip]

Archive with 2 entries (2 files):
- anim_suit.asc
- metadata.txt
